# Supplementary material for: Feature Selection for the Interpretation of Antioxidant Mechanisms in Plant Phenolics
Source: Molecules. 2023 Feb 2;28(3):1454. doi: 10.3390/molecules28031454 (PMC9921549; doi:10.3390/molecules28031454)
Supplement: Supplementary file 1 [file molecules-28-01454-s001.zip]

Archive with 3 entries (3 files):
- compounds_data .zip
- feature_importance.xlsx
- molecules-2142870-supplementary.pdf
